# Supplementary material for: NRF1 mitigates motor dysfunction and dopamine neuron degeneration in mice with Parkinson's disease by promoting GLRX m6A methylation through upregulation of METTL3 transcription
Source: CNS Neurosci Ther. 2023 Sep 22;30(3):e14441. doi: 10.1111/cns.14441 (PMC10916419; doi:10.1111/cns.14441)
Supplement: Supplementary file 3 — Table S1. [file CNS-30-e14441-s004.xlsx]

## Sheet: Sheet1
#	Position	Sequence context	Structural context	Local structure visualization	Score(binary)	Score(knn)	Score(spectrum)	Score(combined)	Decision
1	121	AGCAT GGCTC AGGAG	N/A	N/A	0.637	0.738	0.66	0.651	m6A site (High confidence)
		TTTGT GAACT GCAAG
		ATCCA GTCTG GGAAG
2	186	CACCT GCCCC TACTG	N/A	N/A	0.472	0.691	0.687	0.568	m6A site (Moderate confidence)
		CAGAA AGACC CAAGA
		AATCC TCAGT CAACT
3	241	CAAGG TCTTC TGGAG	N/A	N/A	0.635	0.512	0.664	0.64	m6A site (High confidence)
		TTTGT GGACA TCACA
		GCCAC TAACA ACACC
4	306	ACAAC AGCTC ACCGG	N/A	N/A	0.445	0.658	0.736	0.572	m6A site (Moderate confidence)
		AGCGA GAACA GTTCC
		TCGGG TCTTC ATAGG
5	334	CCTCG GGTCT TCATA	N/A	N/A	0.631	0.657	0.682	0.653	m6A site (High confidence)
		GGTAA AGACT GCATA
		GGCGG ATGCA GTGAT
6	375	TGATC TAATC TCCAT	N/A	N/A	0.697	0.646	0.678	0.687	m6A site (Very high confidence)
		GCAAC AGACT GGGGA
		GCTGA TGACT CGGCT
7	390	GCAAC AGACT GGGGA	N/A	N/A	0.471	0.608	0.623	0.539	m6A site (Low confidence)
		GCTGA TGACT CGGCT
		GAAGC AGATT GGAGC
8	586	CTTCT TTTCC TCAGT	N/A	N/A	0.832	0.446	0.757	0.783	m6A site (Very high confidence)
		GCTAA AAACT GTTGC
		AATTT GCCCC TAACC
9	981	TGCTG TTTGA AAAAT	N/A	N/A	0.654	0.621	0.509	0.594	m6A site (Moderate confidence)
		CAGAT GAACT TTAGC
		ATAGT TGGTC CTCAC
