# Supplementary material for: NRF1 mitigates motor dysfunction and dopamine neuron degeneration in mice with Parkinson's disease by promoting GLRX m6A methylation through upregulation of METTL3 transcription
Source: CNS Neurosci Ther. 2023 Sep 22;30(3):e14441. doi: 10.1111/cns.14441 (PMC10916419; doi:10.1111/cns.14441)
Supplement: Supplementary file 4 — Table S2. [file CNS-30-e14441-s003.xlsx]

## Sheet: Sheet1
Matrix ID	Name	Score	Relative score	Sequence ID	Start	End	Strand	Predicted sequence
MA0506.2	MA0506.2.Nrf1	6.66121	0.776844	seq1	-1177	-1163	+	tactgtgcatgctgg
MA0506.2	MA0506.2.Nrf1	6.14833	0.769188	seq1	-1257	-1243	+	tcatgtgcatgcctg
